# Supplementary material for: Research on Evolution of Relevant Defects in Heavily Mg-Doped GaN by H Ion Implantation Followed by Thermal Annealing
Source: Materials (Basel). 2024 May 23;17(11):2518. doi: 10.3390/ma17112518 (PMC11173091; doi:10.3390/ma17112518)
Supplement: Supplementary file 1 [file materials-17-02518-s001.zip]

Archive with 1 entries (1 files):
- materials-2999125-supplementary.pdf
